# Supplementary material for: PBMCs as Tool for Identification of Novel Immunotherapy Biomarkers in Lung Cancer
Source: Biomedicines. 2024 Apr 5;12(4):809. doi: 10.3390/biomedicines12040809 (PMC11048624; doi:10.3390/biomedicines12040809)
Supplement: Supplementary file 1 [file biomedicines-12-00809-s001.zip]

Archive with 1 entries (1 files):
- biomedicines-2919027-supplementary.pdf
